# Supplementary material for: Defect Engineering and Anisotropic Modulation of Ionic Transport in Perovskite Solid Electrolyte LixLa(1−x)/3NbO3
Source: Molecules. 2021 Jun 10;26(12):3559. doi: 10.3390/molecules26123559 (PMC8230448; doi:10.3390/molecules26123559)
Supplement: Supplementary file 1 [file molecules-26-03559-s001.zip]

Archive with 1 entries (1 files):
- molecules-1229573-supplementary.pdf
